# Supplementary material for: Interactions between gut microbiota, plasma metabolome and brain function in the setting of a HIV cure trial
Source: Front Cell Infect Microbiol. 2025 Aug 20;15:1629901. doi: 10.3389/fcimb.2025.1629901 (PMC12405242; doi:10.3389/fcimb.2025.1629901)
Supplement: Supplementary file 2 [file Table1.xlsx]

## Sheet: Table S1
Supplementary Table S1. List of discriminant metabolites obtained from the sparse Partial Least Squares Discriminant Analysis (sPLS-DA)
CompoundID	value.var
(2 or 3)-decenoate (10:1n7 or n8)	-0.0319011138
1-(1-enyl-oleoyl)-GPE (P-18:1)*	-0.0451381987
1-(1-enyl-palmitoyl)-2-arachidonoyl-GPC (P-16:0/20:4)*	-0.0505615558
1-(1-enyl-palmitoyl)-GPC (P-16:0)*	-0.0648057961
1-(1-enyl-palmitoyl)-GPE (P-16:0)*	-0.07840774
1-(1-enyl-stearoyl)-2-arachidonoyl-GPE (P-18:0/20:4)*	-0.0510939631
1-(1-enyl-stearoyl)-GPE (P-18:0)*	-0.10056764
1-arachidonoyl-GPE (20:4n6)*	-0.07718520
1-lignoceroyl-GPC (24:0)	-0.0049792553
1-linolenoylglycerol (18:3)	-0.0017113431
1-linoleoyl-GPE (18:2)*	-0.08432530
1-linoleoyl-GPG (18:2)*	-0.15569811
1-methylguanidine	-0.0655482628
1-oleoyl-2-docosahexaenoyl-GPE (18:1/22:6)*	-0.09218033
1-oleoyl-2-linoleoyl-GPE (18:1/18:2)*	-0.0669977102
1-oleoylglycerol (18:1)	-0.0330001288
1-palmitoleoylglycerol (16:1)*	-0.0586094222
1-palmitoyl-2-arachidonoyl-GPE (16:0/20:4)*	-0.0373037208
1-palmitoyl-2-docosahexaenoyl-GPE (16:0/22:6)*	-0.09205602
1-palmitoyl-2-linoleoyl-GPC (16:0/18:2)	-0.0155619164
1-palmitoyl-2-linoleoyl-GPE (16:0/18:2)	-0.15467148
1-palmitoyl-2-linoleoyl-GPI (16:0/18:2)	-0.08191103
1-palmitoyl-2-oleoyl-GPE (16:0/18:1)	-0.0531772875
1-palmitoyl-2-stearoyl-GPC (16:0/18:0)	-0.0585086585
1-palmitoyl-2-stearoyl-GPE (16:0/18:0)*	-0.0534689348
1-palmitoyl-GPE (16:0)	-0.0473301564
1-stearoyl-2-arachidonoyl-GPE (18:0/20:4)	-0.0139196394
1-stearoyl-2-docosahexaenoyl-GPE (18:0/22:6)*	-0.0646488213
1-stearoyl-2-linoleoyl-GPE (18:0/18:2)*	-0.07893103
1-stearoyl-2-linoleoyl-GPI (18:0/18:2)	-0.0309627400
1-stearoyl-2-oleoyl-GPE (18:0/18:1)	-0.0501759585
1-stearoyl-2-oleoyl-GPS (18:0/18:1)	-0.11641437
1-stearoyl-GPE (18:0)	-0.08315019
1-stearoyl-GPS (18:0)*	-0.0474682345
1,2-dilinoleoyl-GPC (18:2/18:2)	-0.0417468581
1,2-dilinoleoyl-GPE (18:2/18:2)*	-0.15093878
1,2,3-benzenetriol sulfate (2)	0.07713252
10,11-dihydro-10-hydroxycarbamazepine	-0.0655482628
16-hydroxypalmitate	-0.0206915111
17alpha-hydroxypregnenolone 3-sulfate	-0.0270244826
1H-indole-7-acetic acid	-0.13832181
2-hydroxyacetaminophen sulfate*	-0.0596941820
2-hydroxypalmitate	-0.0378306105
2-linoleoylglycerol (18:2)	-0.0655482628
2-methoxyacetaminophen glucuronide*	-0.0570276577
2-methoxyacetaminophen sulfate*	-0.0630980208
2-methylcitrate/homocitrate	0.0161864208
2-stearoyl-GPE (18:0)*	-0.11102614
2,3-dihydroxyisovalerate	-0.0239293970
2,4-di-tert-butylphenol	-0.0336132732
3-(cystein-S-yl)acetaminophen*	-0.0655482628
3-(methylthio)acetaminophen sulfate*	-0.0643988320
3-(N-acetyl-L-cystein-S-yl) acetaminophen	-0.0655482628
3-carboxy-4-methyl-5-pentyl-2-furanpropionate (3-CMPFP)**	0.0158068383
3-hydroxyhippurate	0.0311635372
3-indoleglyoxylic acid	-0.0099666978
3-methoxycatechol sulfate (1)	0.15784061
3-methoxytyrosine	0.0316867625
3-methyl catechol sulfate (1)	0.0238275237
4-acetamidophenol	-0.0655190519
4-acetamidophenylglucuronide	-0.0612958586
4-acetaminophen sulfate	-0.0623454752
4-acetylcatechol sulfate (1)	0.0174343544
4-hydroxyhippurate	0.0015021833
4-hydroxyphenylacetoylcarnitine	-0.0392028816
5-oxoproline	-0.0286573344
5alpha-pregnan-3beta,20alpha-diol disulfate	-0.0590460652
5alpha-pregnan-3beta,20alpha-diol monosulfate (2)	-0.0605680624
5alpha-pregnan-3beta,20beta-diol monosulfate (1)	-0.0565093641
5alpha-pregnan-diol disulfate	-0.07001633
6-bromotryptophan	-0.14487844
6-oxopiperidine-2-carboxylate	-0.0431144411
9,10-DiHOME	-0.11673820
adenosine 3',5'-cyclic monophosphate (cAMP)	0.0609495879
adenosine 5'-diphosphoribose (ADP-ribose)	-0.11691527
ADP	-0.0326903611
adrenoylcarnitine (C22:4)*	-0.17044061
alpha-hydroxycaproate	-0.07375788
AMP	-0.0511374521
androstenediol (3beta,17beta) monosulfate (2)	0.0147381592
arachidonoylcarnitine (C20:4)	-0.0017651692
arachidonoylcholine	0.0106932337
ascorbic acid 2-sulfate	-0.0306795852
ascorbic acid 3-sulfate*	-0.0331033462
beta-citrylglutamate	-0.16357676
beta-hydroxyisovaleroylcarnitine	-0.07181815
butyrylcarnitine (C4)	-0.11664036
carbamazepine	-0.0655482628
carbamazepine 10,11-epoxide*	-0.0655482628
ceramide (d16:1/24:1, d18:1/22:1)*	-0.0369298416
cis-4-decenoate (10:1n6)*	-0.0191951624
citrate	0.0108350947
cortisone	-0.14512480
cysteine s-sulfate	-0.07656612
cysteine-glutathione disulfide	0.0246275015
deoxycholic acid 12-sulfate*	-0.0039179924
dihomo-linolenoylcarnitine (C20:3n3 or 6)*	-0.11188352
dihomo-linoleoylcarnitine (C20:2)*	-0.07892566
dihydroorotate	0.0328823814
dimethylarginine (ADMA + SDMA)	0.0067284831
docosatrienoate (22:3n3)	-0.0435711515
emtricitabine	-0.0585880594
FAD	-0.09034474
gamma-glutamylalanine	0.06892098
gamma-glutamylcitrulline*	0.12797213
gamma-glutamylglutamine	0.10035713
gentisate	0.0214494746
ginkgolic acid C15:1	-0.0655482628
glutamine conjugate of C6H10O2 (2)*	0.0177517544
glycerophosphoethanolamine	-0.17697034
glycerophosphorylcholine (GPC)	-0.11816184
glycochenodeoxycholate glucuronide (1)	-0.0461683333
glycodeoxycholate 3-sulfate	-0.0303441606
glycosyl-N-stearoyl-sphingosine (d18:1/18:0)	-0.10255809
guanidinoacetate	0.0560794106
heptenedioate (C7:1-DC)*	0.0164758864
hexadecasphingosine (d16:1)*	-0.0355789012
indoleacetoylcarnitine*	-0.0603295650
inosine 5'-monophosphate (IMP)	-0.0638606109
isovalerate (C5)	-0.0193903070
lactosyl-N-palmitoyl-sphingosine (d18:1/16:0)	-0.06921482
leucylglycine	-0.08943610
levetiracetam	-0.0655482628
levulinate (4-oxovalerate)	0.0324816521
linoleate (18:2n6)	-0.0564790489
linoleoyl ethanolamide	-0.0401505941
linoleoylcarnitine (C18:2)*	-0.10876632
linoleoylcholine*	0.0007807569
N-acetyl-2-aminooctanoate*	0.09639361
N-acetylarginine	0.0044328701
N-acetylglucosamine/N-acetylgalactosamine	-0.0475236969
N-acetylmethionine	0.0078129924
N-acetylputrescine	-0.16271881
N-formylanthranilic acid	-0.0676685192
N-formylanthranilic acid	-0.06766852
N-palmitoyl-heptadecasphingosine (d17:1/16:0)*	-0.0146260182
N-succinyl-phenylalanine	-0.0261346861
N2-acetyl,N6,N6-dimethyllysine	0.0029574542
N2,N5-diacetylornithine	0.0004882466
N6-methyllysine	0.0235799850
N6,N6-dimethyllysine	0.0230411786
nicotinamide	-0.16714269
norcotinine	-0.0655482628
oleoyl-linoleoyl-glycerol (18:1/18:2) [1]	-0.0146576128
oleoylcholine	0.0194777719
oxalate (ethanedioate)	-0.0208699929
oxindolylalanine	-0.07928668
palmitoyl ethanolamide	-0.0153019745
palmitoyl-arachidonoyl-glycerol (16:0/20:4) [1]*	-0.0030450636
palmitoyl-linoleoyl-glycerol (16:0/18:2) [1]*	-0.0250881247
palmitoyl-oleoyl-glycerol (16:0/18:1) [2]*	-0.0486774040
palmitoylcholine	0.0075028492
phosphoethanolamine (PE)	-0.13252720
phytanate	0.0043224901
pregnanediol-3-glucuronide	-0.0581294503
pregnenetriol disulfate*	0.07403460
pregnenolone sulfate	-0.08757857
quinate	0.0180154210
raltegravir	-0.0100183933
ribitol	-0.0567444545
S-allylcysteine	-0.0325593927
S-carboxyethylcysteine	-0.0536505527
S-methylcysteine sulfoxide	-0.0130670011
spermidine	-0.0425246466
sphinganine	-0.07102511
sphinganine-1-phosphate	-0.16396806
sphingosine	-0.0548456172
sphingosine 1-phosphate	-0.13552769
stearoyl ethanolamide	-0.10738830
stearoylcarnitine (C18)	-0.0657714216
stearoylcholine*	0.0485636700
sulfate*	-0.0672350454
tartronate (hydroxymalonate)	-0.0247420350
taurine	-0.0463174222
tiglyl carnitine (C5)	-0.0378218213
tridecenedioate (C13:1-DC)*	0.0314357176
trigonelline (N'-methylnicotinate)	0.0373215072
tyramine O-sulfate	-0.0155964981
uracil	-0.0266941153
xanthine	-0.0438727313
