# Supplementary material for: Interactions between gut microbiota, plasma metabolome and brain function in the setting of a HIV cure trial
Source: Front Cell Infect Microbiol. 2025 Aug 20;15:1629901. doi: 10.3389/fcimb.2025.1629901 (PMC12405242; doi:10.3389/fcimb.2025.1629901)
Supplement: Supplementary file 3 [file Table2.xlsx]

## Sheet: Table S2
Supplementary Table S2. Description of discriminant metabolites from the sPLS-DA followed by pairwise comparison (Wilcoxon test)
CHEMICAL_NAME	COMP_ID	CHRO_LIB_ENTRY_ID	SUPER_PATHWAY	SUB_PATHWAY	HMDB	KEGG	PUBCHEM	value.var	Directionality
1,2,3-benzenetriol sulfate (2)	48762	155125	Xenobiotics	Chemical	HMDB0060018	NA	9.20137e+07	0.0771325169619959	depleted_in_lower
2-methylcitrate/homocitrate	52282	164310	Energy	TCA Cycle	HMDB0003518	C01251	439460	0.0161864208171639	depleted_in_lower
3-hydroxyhippurate	39600	141918	Xenobiotics	Benzoate Metabolism	HMDB0006116	NA	450268	0.0311635372069391	depleted_in_lower
3-methoxycatechol sulfate (1)	48763	155127	Xenobiotics	Benzoate Metabolism	NA	NA	129892430	0.157840606918747	depleted_in_lower
3-methyl catechol sulfate (1)	46165	144278	Xenobiotics	Benzoate Metabolism	NA	NA	118431379	0.023827523709913	depleted_in_lower
4-hydroxyhippurate	35527	127577	Xenobiotics	Benzoate Metabolism	HMDB0013678	NA	151012	0.00150218325150468	depleted_in_lower
adenosine 3',5'-cyclic monophosphate (cAMP)	2831	123233	Nucleotide	Purine Metabolism, Adenine containing	HMDB0000058	C00575	6076	0.0609495879079117	depleted_in_lower
androstenediol (3beta,17beta) monosulfate (2)	37210	144261	Lipid	Androgenic Steroids	HMDB0240429	NA	NA	0.0147381591588982	depleted_in_lower
cysteine-glutathione disulfide	35159	161190	Amino Acid	Glutathione Metabolism	HMDB0000656	R00900	3080690	0.0246275014794383	depleted_in_lower
dihydroorotate	601	145712	Nucleotide	Pyrimidine Metabolism, Orotate containing	HMDB03349	C00337	648	0.0328823813534695	depleted_in_lower
gamma-glutamylalanine	37063	156289	Peptide	Gamma-glutamyl Amino Acid	HMDB0029142	C03738	440103	0.0689209819281043	depleted_in_lower
gamma-glutamylcitrulline*	62104	218950	Peptide	Gamma-glutamyl Amino Acid	NA	NA	NA	0.127972126457349	depleted_in_lower
gamma-glutamylglutamine	2730	155470	Peptide	Gamma-glutamyl Amino Acid	HMDB0011738	C05283	150914	0.100357127369335	depleted_in_lower
levulinate (4-oxovalerate)	22177	128187	Xenobiotics	Food Component/Plant	HMDB0000720	NA	11579	0.0324816521397516	depleted_in_lower
N-acetyl-2-aminooctanoate*	62059	218862	Lipid	Fatty Acid, Amino	HMDB0059745	NA	95555	0.096393608068593	depleted_in_lower
N2,N5-diacetylornithine	43591	153118	Amino Acid	Urea cycle; Arginine and Proline Metabolism	HMDB0240345	NA	65977	0.000488246643762434	depleted_in_lower
quinate	18335	146498	Xenobiotics	Food Component/Plant	HMDB0003072	C00296	6508	0.0180154210268509	depleted_in_lower
stearoylcholine*	57464	211120	Lipid	Fatty Acid Metabolism (Acyl Choline)	HMDB0240648	NA	90111	0.048563669993106	depleted_in_lower
(2 or 3)-decenoate (10:1n7 or n8)	63436	222605	Lipid	Medium Chain Fatty Acid	NA	NA	NA	-0.0319011137554488	higher_in_lower
1-(1-enyl-palmitoyl)-2-arachidonoyl-GPC (P-16:0/20:4)*	52689	165459	Lipid	Plasmalogen	HMDB0011220	NA	NA	-0.0505615557955117	higher_in_lower
1-linoleoyl-GPE (18:2)*	36600	158788	Lipid	Lysophospholipid	HMDB0011507	NA	52925130	-0.0843253036225323	higher_in_lower
1-linoleoyl-GPG (18:2)*	54885	207774	Lipid	Lysophospholipid	HMDB0240600	NA	NA	-0.155698107050608	higher_in_lower
1-oleoyl-2-docosahexaenoyl-GPE (18:1/22:6)*	53209	166647	Lipid	Phosphatidylethanolamine (PE)	HMDB0009078	NA	52922113	-0.0921803290377674	higher_in_lower
1-palmitoyl-2-docosahexaenoyl-GPE (16:0/22:6)*	52465	165133	Lipid	Phosphatidylethanolamine (PE)	HMDB0008946	NA	9546799	-0.0920560232072548	higher_in_lower
1-palmitoyl-2-linoleoyl-GPE (16:0/18:2)	42449	164197	Lipid	Phosphatidylethanolamine (PE)	HMDB0005322	NA	9546747	-0.154671480524629	higher_in_lower
1-palmitoyl-2-linoleoyl-GPI (16:0/18:2)	52450	210818	Lipid	Phosphatidylinositol (PI)	HMDB0009784	NA	46891795	-0.081911029886801	higher_in_lower
1-palmitoyl-2-stearoyl-GPE (16:0/18:0)*	57388	210931	Lipid	Phosphatidylethanolamine (PE)	HMDB08925	NA	5326793	-0.0534689348089866	higher_in_lower
1-stearoyl-2-docosahexaenoyl-GPE (18:0/22:6)*	52466	165134	Lipid	Phosphatidylethanolamine (PE)	HMDB0009012	NA	9546798	-0.064648821343166	higher_in_lower
1-stearoyl-2-oleoyl-GPS (18:0/18:1)	19265	180966	Lipid	Phosphatidylserine (PS)	HMDB0010163	NA	9547087	-0.116414368986112	higher_in_lower
1-stearoyl-GPS (18:0)*	45966	148646	Lipid	Lysophospholipid	HMDB0061698	NA	74819135	-0.0474682345283007	higher_in_lower
1,2-dilinoleoyl-GPC (18:2/18:2)	52603	165331	Lipid	Phosphatidylcholine (PC)	HMDB0008138	NA	5288075	-0.0417468580767732	higher_in_lower
1,2-dilinoleoyl-GPE (18:2/18:2)*	53174	166599	Lipid	Phosphatidylethanolamine (PE)	HMDB0009093	NA	9546812	-0.15093877695278	higher_in_lower
1H-indole-7-acetic acid	57783	213695	Xenobiotics	Bacterial/Fungal	NA	NA	18356439	-0.138321813344256	higher_in_lower
2-hydroxypalmitate	35675	128275	Lipid	Fatty Acid, Monohydroxy	HMDB0031057	NA	12575964,92836,11065598	-0.0378306105215428	higher_in_lower
2-stearoyl-GPE (18:0)*	41220	142786	Lipid	Lysophospholipid	HMDB0011129	NA	9.06585e+07	-0.111026140012525	higher_in_lower
9,10-DiHOME	38399	143740	Lipid	Fatty Acid, Dihydroxy	HMDB0004704	C14828	9966640	-0.116738203665535	higher_in_lower
adenosine 5'-diphosphoribose (ADP-ribose)	558	125963	Cofactors and Vitamins	Nicotinate and Nicotinamide Metabolism	HMDB0001178	C00301	192	-0.116915269131706	higher_in_lower
adrenoylcarnitine (C22:4)*	57528	211229	Lipid	Fatty Acid Metabolism (Acyl Carnitine, Polyunsaturated)	NA	NA	NA	-0.170440605400285	higher_in_lower
beta-citrylglutamate	54923	208316	Amino Acid	Glutamate Metabolism	NA	C20775	189741	-0.163576763505715	higher_in_lower
butyrylcarnitine (C4)	32412	155935	Lipid	Fatty Acid Metabolism (also BCAA Metabolism)	HMDB0002013	C02862	439829	-0.116640359692914	higher_in_lower
ceramide (d16:1/24:1, d18:1/22:1)*	57437	211091	Lipid	Ceramides	NA	NA	NA	-0.0369298416453373	higher_in_lower
cortisone	1769	124819	Lipid	Corticosteroids	HMDB0002802	C00762	222786	-0.145124802452264	higher_in_lower
cysteine s-sulfate	22176	165753	Amino Acid	Methionine, Cysteine, SAM and Taurine Metabolism	HMDB0000731	C05824	115015	-0.0765661183760978	higher_in_lower
dihomo-linolenoylcarnitine (C20:3n3 or 6)*	57521	211222	Lipid	Fatty Acid Metabolism (Acyl Carnitine, Polyunsaturated)	NA	NA	NA	-0.111883523315002	higher_in_lower
glycerophosphoethanolamine	37455	156380	Lipid	Phospholipid Metabolism	HMDB0000114	C01233	123874	-0.176970343267808	higher_in_lower
glycerophosphorylcholine (GPC)	15990	155613	Lipid	Phospholipid Metabolism	HMDB0000086	C00670	71920	-0.118161841416159	higher_in_lower
glycosyl-N-stearoyl-sphingosine (d18:1/18:0)	52234	164199	Lipid	Hexosylceramides (HCER)	NA	NA	NA	-0.102558094333019	higher_in_lower
hexadecasphingosine (d16:1)*	57428	211081	Lipid	Sphingosines	NA	NA	14767871	-0.0355789011691743	higher_in_lower
lactosyl-N-palmitoyl-sphingosine (d18:1/16:0)	53010	166340	Lipid	Lactosylceramides (LCER)	HMDB0006750	NA	53477895	-0.0692148207424366	higher_in_lower
linoleoylcarnitine (C18:2)*	46223	159669	Lipid	Fatty Acid Metabolism (Acyl Carnitine, Polyunsaturated)	HMDB0006469	NA	6450015	-0.108766321976675	higher_in_lower
N-acetylglucosamine/N-acetylgalactosamine	46539	166536	Carbohydrate	Aminosugar Metabolism	HMDB0000212	C01074	439175	-0.0475236969447488	higher_in_lower
N-acetylputrescine	37496	156406	Amino Acid	Polyamine Metabolism	HMDB0002064	C02714	122356	-0.162718814448557	higher_in_lower
nicotinamide	594	155332	Cofactors and Vitamins	Nicotinate and Nicotinamide Metabolism	HMDB0001406	C00153	936	-0.167142694556918	higher_in_lower
oleoyl-linoleoyl-glycerol (18:1/18:2) [1]	46798	165353	Lipid	Diacylglycerol	HMDB0007219	NA	14275396	-0.0146576128232526	higher_in_lower
oxindolylalanine	64568	238235	Amino Acid	Tryptophan Metabolism	NA	NA	20977764	-0.0792866807846535	higher_in_lower
pregnenolone sulfate	38170	127723	Lipid	Pregnenolone Steroids	HMDB0000774	C18044	105074	-0.0875785749689134	higher_in_lower
ribitol	15772	146492	Carbohydrate	Pentose Metabolism	HMDB0002917	C00379,C01904,C00474,C00532	6912	-0.0567444545249611	higher_in_lower
sphinganine-1-phosphate	52605	165336	Lipid	Sphingolipid Synthesis	HMDB0001383	NA	520	-0.1639680620098	higher_in_lower
sphingosine	17747	158164	Lipid	Sphingosines	HMDB0000252	C00319	5280335	-0.0548456171896654	higher_in_lower
sphingosine 1-phosphate	34445	158668	Lipid	Sphingosines	HMDB0000277	C06124	5283560	-0.135527690607969	higher_in_lower
stearoyl ethanolamide	38625	159084	Lipid	Endocannabinoid	HMDB0013078	NA	27902	-0.107388301402436	higher_in_lower
sulfate*	46960	148213	Xenobiotics	Chemical	HMDB01448	C00059	5152822	-0.0672350454361669	higher_in_lower
taurine	2125	155458	Amino Acid	Methionine, Cysteine, SAM and Taurine Metabolism	HMDB0000251	C00245	1123	-0.0463174222001549	higher_in_lower
uracil	605	146422	Nucleotide	Pyrimidine Metabolism, Uracil containing	HMDB0000300	C00106	1174	-0.0266941152871513	higher_in_lower
