# Supplementary material for: Interactions between gut microbiota, plasma metabolome and brain function in the setting of a HIV cure trial
Source: Front Cell Infect Microbiol. 2025 Aug 20;15:1629901. doi: 10.3389/fcimb.2025.1629901 (PMC12405242; doi:10.3389/fcimb.2025.1629901)
Supplement: Supplementary file 4 [file Table3.xlsx]

## Sheet: Table S3
Supplementary Table S3. List og KEGG pathways obtained from enrichment analysis of discriminant metabolites
KEGG metabolic pathways	total	expected	hits	Raw p	FDR	features	Directionality
Sphingolipid metabolism	32	0.439	4	0.000589	0.0377	sphingosine 1-phosphate/sphinganine 1-phosphate/sphingosine/glycosyl-N-stearoyl-sphingosine (d18:1/18:0)	Enriched in Lower NPZ6 score group
Ether lipid metabolism	20	0.182	2	0.00672	0.0506	glycerylphosphorylethanolamine/glycerophosphocholine	Enriched in Lower NPZ6 score group
Glycerophospholipid metabolism	36	0.327	3	0.0188	0.1522	glycerylphosphorylethanolamine/glycerophosphocholine/oleoyl-linoleoyl-glycerol (18:1/18:2) [1]	Enriched in Lower NPZ6 score group
Taurine and hypotaurine metabolism	8	0.0728	1	0.0402	0.334	taurine	Enriched in Lower NPZ6 score group
Sulfur metabolism	8	0.0728	2	0.0406	0.581	sulfate/pregnenolone sulfate	Enriched in Lower NPZ6 score group
Nicotinate and nicotinamide metabolism	15	0.136	2	0.0512	1	niacinamide/nicotinamide	Enriched in Lower NPZ6 score group
Purine metabolism	70	0.637	1	0.131	1	sulfate	Enriched in Lower NPZ6 score group
Pentose and glucuronate interconversions	19	0.173	1	0.16	1	d-xylitol	Enriched in Lower NPZ6 score group
Pantothenate and CoA biosynthesis	20	0.182	1	0.168	1	uracil	Enriched in Lower NPZ6 score group
beta-Alanine metabolism	21	0.191	1	0.176	1	uracil	Enriched in Lower NPZ6 score group
Arginine and proline metabolism	36	0.327	1	0.283	1	n-acetylputrescine	Enriched in Lower NPZ6 score group
Pyrimidine metabolism	39	0.355	1	0.303	1	uracil	Enriched in Lower NPZ6 score group
Amino sugar and nucleotide sugar metabolism	42	0.382	1	0.322	1	n-acetylgalactosamine	Enriched in Lower NPZ6 score group
Primary bile acid biosynthesis	46	0.418	1	0.347	1	taurine	Enriched in Lower NPZ6 score group
Steroid hormone biosynthesis	87	0.791	1	0.559	1	cortisone	Enriched in Lower NPZ6 score group
Pyrimidine Metabolism	57	0.114	1	0.11	1	l-dihydroorotic acid	Enriched in Higher NPZ6 score group
Purine Metabolism	73	0.146	1	0.14	1	cyclic AMP	Enriched in Higher NPZ6 score group
