# Supplementary material for: Interactions between gut microbiota, plasma metabolome and brain function in the setting of a HIV cure trial
Source: Front Cell Infect Microbiol. 2025 Aug 20;15:1629901. doi: 10.3389/fcimb.2025.1629901 (PMC12405242; doi:10.3389/fcimb.2025.1629901)
Supplement: Supplementary file 5 [file Table4.xlsx]

## Sheet: Table S4
Supplementary Table S4. Microbial and metabolome features combined in the three indices derived from the discriminant analysis
Feature	Directionality	IndexType
Desulfovibrio desulfuricans	Enriched in Lower NPZ6 group	Microbial-based
Streptococcus thermophilus	Enriched in Lower NPZ6 group	Microbial-based
Sutterella wadsworthensis	Enriched in Lower NPZ6 group	Microbial-based
Bacteroides salyersiae	Enriched in Lower NPZ6 group	Microbial-based
Parabacteroides johnsonii	Enriched in Lower NPZ6 group	Microbial-based
Paraprevotella unclassified	Enriched in Lower NPZ6 group	Microbial-based
Clostridium spL250	Enriched in Lower NPZ6 group	Microbial-based
Lachnospiraceae bacterium_2_1_58FAA	Enriched in Lower NPZ6 group	Microbial-based
Ruminococcus obeum	Enriched in Higher NPZ6 group	Microbial-based
Methanosphaera stadtmanae	Enriched in Higher NPZ6 group	Microbial-based
glycerophosphoethanolamine	Increased in Lower NPZ6 group	Metabolome-based
nicotinamide	Increased in Lower NPZ6 group	Metabolome-based
FAD	Increased in Lower NPZ6 group	Metabolome-based
X2_stearoyl_GPE_18_0	Increased in Lower NPZ6 group	Metabolome-based
X1_stearoyl_2_oleoyl_GPS_18_0_18_1	Increased in Lower NPZ6 group	Metabolome-based
X1_linoleoyl_GPG_18_2	Increased in Lower NPZ6 group	Metabolome-based
sphingosine.1_phosphate	Increased in Lower NPZ6 group	Metabolome-based
adenosine5_diphosphoribose_ADP_ribose	Increased in Lower NPZ6 group	Metabolome-based
glycerophosphorylcholine_GPC	Increased in Lower NPZ6 group	Metabolome-based
sphinganine_1_phosphate	Increased in Lower NPZ6 group	Metabolome-based
phosphoethanolamine_PE	Increased in Lower NPZ6 group	Metabolome-based
dihydroorotate	Increased in Higher NPZ6 group	Metabolome-based
gamma_glutamylglutamine	Increased in Higher NPZ6 group	Metabolome-based
cysteine_glutathione.disulfide	Increased in Higher NPZ6 group	Metabolome-based
gamma_glutamylcitrulline	Increased in Higher NPZ6 group	Metabolome-based
adenosine3_5_cyclic.monophosphate_cAMP	Increased in Higher NPZ6 group	Metabolome-based
X3_methoxycatechol.sulfate_1	Increased in Higher NPZ6 group	Metabolome-based
gamma_glutamylalanine	Increased in Higher NPZ6 group	Metabolome-based
glycerophosphoethanolamine	Higher in Lower NPZ6 group	Combined
nicotinamide	Higher in Lower NPZ6 group	Combined
FAD	Higher in Lower NPZ6 group	Combined
X2_stearoyl_GPE_18_0	Higher in Lower NPZ6 group	Combined
X1_stearoyl_2_oleoyl_GPS_18_0_18_1	Higher in Lower NPZ6 group	Combined
X1_linoleoyl_GPG_18_2	Higher in Lower NPZ6 group	Combined
sphingosine.1_phosphate	Higher in Lower NPZ6 group	Combined
adenosine5_diphosphoribose_ADP_ribose	Higher in Lower NPZ6 group	Combined
glycerophosphorylcholine_GPC	Higher in Lower NPZ6 group	Combined
sphinganine_1_phosphate	Higher in Lower NPZ6 group	Combined
phosphoethanolamine_PE	Higher in Lower NPZ6 group	Combined
Desulfovibrio desulfuricans	Higher in Lower NPZ6 group	Combined
Streptococcus thermophilus	Higher in Lower NPZ6 group	Combined
Sutterella wadsworthensis	Higher in Lower NPZ6 group	Combined
Bacteroides salyersiae	Higher in Lower NPZ6 group	Combined
Parabacteroides johnsonii	Higher in Lower NPZ6 group	Combined
Paraprevotella unclassified	Higher in Lower NPZ6 group	Combined
Clostridium spL250	Higher in Lower NPZ6 group	Combined
Lachnospiraceae bacterium_2_1_58FAA	Higher in Lower NPZ6 group	Combined
dihydroorotate	Higher in Higher NPZ6 group	Combined
gamma_glutamylglutamine	Higher in Higher NPZ6 group	Combined
cysteine_glutathione.disulfide	Higher in Higher NPZ6 group	Combined
gamma_glutamylcitrulline	Higher in Higher NPZ6 group	Combined
adenosine3_5_cyclic.monophosphate_cAMP	Higher in Higher NPZ6 group	Combined
X3_methoxycatechol.sulfate_1	Higher in Higher NPZ6 group	Combined
gamma_glutamylalanine	Higher in Higher NPZ6 group	Combined
Ruminococcus obeum	Higher in Higher NPZ6 group	Combined
Methanosphaera stadtmanae	Higher in Higher NPZ6 group	Combined
